# Supplementary material for: Naturally Occurring Osteoarthritis Features and Treatments: Systematic Review on the Aged Guinea Pig Model
Source: Int J Mol Sci. 2022 Jun 30;23(13):7309. doi: 10.3390/ijms23137309 (PMC9266929; doi:10.3390/ijms23137309)
Supplement: Supplementary file 1 [file ijms-23-07309-s001.zip]

Archive with 1 entries (1 files):
- ijms-1776752-supplementary.pdf
